# Supplementary material for: Serological Cross-Reaction between Six Thiadiazine by Indirect ELISA Test and Their Antimicrobial Activity
Source: Methods Protoc. 2023 Apr 3;6(2):37. doi: 10.3390/mps6020037 (PMC10146945; doi:10.3390/mps6020037)
Supplement: Supplementary file 1 [file mps-06-00037-s001.zip]

Archive with 1 entries (1 files):
- mps-2147689-supplementary.pdf
